# Supplementary material for: Modulation of Swine Gut Microbiota by Phytogenic Blends and High Concentrations of Casein in a Validated Swine Large Intestinal In Vitro Model
Source: Vet Sci. 2023 Nov 27;10(12):677. doi: 10.3390/vetsci10120677 (PMC10748322; doi:10.3390/vetsci10120677)
Supplement: Supplementary file 1 [file vetsci-10-00677-s001.zip]

Archive with 1 entries (1 files):
- vetsci-2679575-supplementary.pdf
